# Supplementary material for: Development of an In Vitro Test Method to Replace an Animal-Based Potency Test for Pertactin Antigen in Multivalent Vaccines
Source: Vaccines (Basel). 2023 Jan 27;11(2):275. doi: 10.3390/vaccines11020275 (PMC9965796; doi:10.3390/vaccines11020275)
Supplement: Supplementary file 1 [file vaccines-11-00275-s001.zip]

Archive with 1 entries (1 files):
- vaccines-2133347-supplementary.pdf
